# Supplementary material for: Aster glehni F. Schmidt Extract Modulates the Activities of HMG-CoA Reductase and Fatty Acid Synthase
Source: Plants (Basel). 2021 Oct 25;10(11):2287. doi: 10.3390/plants10112287 (PMC8620592; doi:10.3390/plants10112287)
Supplement: Supplementary file 1 [file plants-10-02287-s001.zip]

Archive with 1 entries (1 files):
- plants-1405498-supplementary.pdf
